# Supplementary material for: Dataset of clinical laboratory tests according to ordering variance among family physicians in Calgary, Alberta, Canada
Source: Data Brief. 2019 Aug 12;25:104387. doi: 10.1016/j.dib.2019.104387 (PMC6717211; doi:10.1016/j.dib.2019.104387)
Supplement: Multimedia component 1 [file mmc1.xlsx]

## Sheet: Test CVs
Rank by CV	Test	Number of Tests Ordered	Rank by Test Volume	Number of Ordering Physicians	Median Tests per Patient per Ordering Physician	Mean Tests per Patient per Ordering Physician	Arithmetic Coefficient of Variation, CV	CV 95% CI lower limit	CV 95% CI upper limit
1	Human T-lymphotropic virus I and II Antibody	282	263	196	0.00150831	0.0058407	728.651	511.936	1165.23
2	Mercury	1154	162	120	0.00127476	0.0147861	679.066	444.847	1247.99
3	Phenytoin	1981	131	469	0.00308166	0.0208759	594.229	478.294	770.616
4	Copper	1008	173	146	0.00171142	0.0160256	591.881	410.873	980.911
5	Aldosterone	425	231	49	0.00143885	0.010967	576.561	326.692	1572.74
6	Liver Panel (BILT,ALP,ALT,GGT,LD,Lipase)	389	239	92	0.00236154	0.0157367	559.047	362.689	1072.24
7	Thyroglobulin	2516	121	491	0.00229358	0.00918225	552.945	450.339	706.08
8	Semen Analysis Post Vasectomy	2327	124	159	0.00145349	0.0161983	550.648	391.98	874.722
9	Zinc	1290	153	172	0.00162102	0.0179069	534.3	386.562	825.459
10	Ceruloplasmin	1066	166	283	0.00226244	0.0073767	522.408	404.182	721.337
11	T3 Reverse	741	185	93	0.00178891	0.0185952	509.989	337.713	944.532
12	Non-Invasive Prenatal Testing	109	344	43	0.00148368	0.0245696	489.871	281.432	1342.53
13	Chromium	318	251	33	0.0015361	0.0235345	488.299	264.305	1658.39
14	Cortisol AM	5247	92	640	0.00352761	0.0146949	484.007	408.379	589.686
15	Dehydroepiandrosterone Sulfate	9353	76	616	0.00373483	0.0297559	483.237	406.545	591.085
16	Rabies serology	403	238	179	0.00134048	0.00422889	481.418	355.882	719.694
17	Total T4	103	353	58	0.0010673	0.00481031	467.561	289.171	1038.98
18	Malaria	627	201	285	0.00179856	0.00385323	462.409	363.52	624.938
19	Reticulocyte Count	4685	97	607	0.00424178	0.0138314	460.499	388.598	561.283
20	Drug Screen Urine Comprehensive	2688	117	147	0.00304569	0.0883334	455.176	330.456	705.379
21	Urine Drugs of Abuse Screen Integra	2685	118	147	0.00304569	0.0882757	454.873	330.271	704.796
22	Rh Type	238	279	61	0.00152905	0.0129798	442.319	279.782	934.65
23	Drugs of Abuse Screen - Urine	1916	133	414	0.0023726	0.01069	441.637	362.206	560.597
24	Homocysteine Total	4390	100	277	0.0022779	0.0274241	440.951	347.605	594.179
25	Testosterone Bioavailable	1435	147	103	0.00280112	0.037445	439.282	304.451	748.407
26	Fibrinogen	1951	132	301	0.00238663	0.0149355	431.077	343.729	570.979
27	Carbon Dioxide Content	4256	102	773	0.00338409	0.0241107	429.281	370.894	507.421
28	Anion Gap Blood	4107	104	749	0.00338983	0.0244345	429.082	369.928	508.614
29	Insulin	3654	110	257	0.00246914	0.026224	427.865	335.82	581.055
30	IgG Subclasses	258	271	39	0.00189036	0.0157248	421.563	246.75	1137.46
31	Lead	730	186	260	0.0016116	0.00714827	420.718	331.322	568.583
32	Immunoglobulin E	2076	127	270	0.00245889	0.0108167	416.275	329.573	558.031
33	Antidiuretic Hormone	106	347	28	0.00145106	0.00854486	408.27	224.054	1426.51
34	Sex Hormone Binding Globulin	2335	123	262	0.00294443	0.0156344	405.106	320.783	543.333
35	Digoxin	1208	160	369	0.00321543	0.0117628	404.399	331.23	515.159
36	Drug Screen Urine Final Report	1316	152	81	0.00452489	0.0906565	400.938	272.145	721.723
37	ABO & Rh	668	195	303	0.00184502	0.00561021	393.382	317.224	513.263
38	Lipoprotein (a)	917	174	61	0.00148368	0.0240069	390.829	254.14	784.003
39	Hepatitis B Core Total Antibody	869	176	212	0.00182735	0.00608494	387.507	301.579	535.245
40	Vitamin E	136	321	30	0.00174065	0.0236466	386.319	218.783	1215.36
41	Vitamin D 25 Hydroxy	9437	74	709	0.00421941	0.0201767	385.435	333.827	454.573
42	Apolipoprotein B	4056	105	307	0.00280505	0.0213234	374.603	304.138	484.266
43	Sodium 24 Hour Urine	285	261	17	0.0014556	0.0217075	373.001	186.458	2284.17
44	Biochemical Genetics Blood	624	202	137	0.00192308	0.0106595	369.941	274.983	555.147
45	Androstenedione	380	241	42	0.00229163	0.0180459	368.069	226.419	876.12
46	Vitamin A	2564	120	100	0.00197443	0.049809	362.367	258.903	588.702
47	Cobalt	148	316	19	0.00175131	0.0190976	360.539	187.401	1788.66
48	Insulin-Like Growth Factor I	1267	154	138	0.0014739	0.0189719	359.69	268.787	535.242
49	Selenium	457	223	37	0.00122249	0.0330917	358.698	216.589	913.758
50	Rhythm Strip Lab	150	313	61	0.00210084	0.00669747	356.395	236.414	688.497
51	Trace Arsenic	169	301	28	0.00127891	0.0166032	355.474	202.979	1120.46
52	Adrenocorticotropic Hormone	353	245	165	0.00188088	0.00387685	353.992	271.031	504.506
53	Hepatitis B	1788	138	154	0.00237117	0.0129672	352.716	267.978	509.702
54	Immunoglobulin Free Light Chains	212	286	126	0.00163819	0.00403277	351.538	260.572	531.829
55	Progesterone	17113	58	1002	0.00795055	0.0270125	351.512	312.969	400.364
56	Sodium	4282	101	269	0.002457	0.0212426	345.908	279.845	450.416
57	Apolipoprotein A	688	191	49	0.00197239	0.0381838	342.029	220.355	719.754
58	Beta hCG Qualitative Random-Urine	1706	139	493	0.0026178	0.00800796	336.706	287.447	405.452
59	Blood/Body Fluid Exposure, HIV (Mixed Ag/Ab Detection)	1852	135	365	0.00351083	0.0116558	334.269	278.93	415.77
60	Neisseria gonorrhoeae (GC) Culture	692	190	14	0.00214713	0.0278436	334.148	164.861	2557.83
61	Blood/Body Fluid Exposure HepC Serology	1840	137	361	0.00350263	0.0117014	332.817	277.584	414.282
62	Blood/Body Fluid Exposure HepB Serology	1841	136	361	0.00350263	0.0117804	332.652	277.46	414.05
63	Cyclosporine	156	309	15	0.00346021	0.0563632	324.734	164.643	2092.81
64	Potassium	9524	73	548	0.00350894	0.0231423	321.003	277.219	380.691
65	CA 125	2495	122	500	0.00268706	0.00697167	320.348	274.939	383.152
66	Valproate	1215	158	466	0.00260078	0.00823568	312.074	267.091	374.799
67	C-Reactive Protein High Sensitivity	5471	90	257	0.00304878	0.0407242	311.309	253.808	401.467
68	Aluminum	191	294	22	0.00163273	0.0235406	308.68	174.024	1101.96
69	Hepatitis C Antibody (BioRad)	596	207	314	0.00151751	0.00419015	305.738	254.213	382.831
70	Thyroid Peroxidase Antibody	18559	56	1055	0.00980392	0.0264452	304.544	274.303	342.149
71	Hepatitis A Antibody IgM	2006	130	401	0.00227273	0.00614965	304.228	258.085	370.041
72	Breast CA1 & CA2	1230	155	445	0.00268577	0.0047647	302.446	258.697	363.662
73	Carcinoembryonic Antigen	2759	115	550	0.00358224	0.00764721	302.142	262.274	356.047
74	Antibody Screen 2	212	287	93	0.00231481	0.0151565	300.182	219.358	471.762
75	Protein Total	16381	60	793	0.00445104	0.0358052	298.842	265.462	341.687
76	Hemoglobin Electrophoresis	6472	87	852	0.00486621	0.0135342	292.962	261.604	332.776
77	Antibody Screen 1 Instrument	1015	172	319	0.00273224	0.0123603	292.24	244.426	363.014
78	Estradiol	26410	48	1164	0.0143627	0.0351456	291.21	264.212	324.302
79	Carbamazepine	1138	163	445	0.00266667	0.00609805	290.145	249.073	347.281
80	Protein Electrophoresis Random-Urine	446	227	164	0.0019824	0.00561183	287.501	226.367	393.272
81	Potassium 24 Hour Urine	278	265	9	0.00151057	0.0389542	287.003	132.571	5912.61
82	Nickel	135	322	9	0.00168067	0.0370297	286.467	132.413	5876.57
83	Parathyroid Hormone	4968	93	891	0.00478469	0.0103099	282.755	253.652	319.383
84	Clozapine	103	354	23	0.0034965	0.0206141	281.851	164.563	891.974
85	Cadmium	608	205	28	0.00139698	0.0394144	281.827	171.265	754.407
86	Free Androgen Index	2071	128	278	0.00392069	0.0113729	281.366	233.553	353.696
87	Lithium	1105	164	400	0.00261555	0.00641119	281.235	240.239	339.054
88	Hemoglobin and Hematocrit	2268	125	208	0.00321543	0.0145699	281.045	227.296	367.918
89	Manganese	227	283	8	0.00216188	0.0710115	273.484	124.333	8370.69
90	Cortisol 24 Hour Urine	644	196	318	0.00209424	0.00449904	272.915	229.751	336.122
91	Alpha Fetoprotein	2068	129	388	0.00211416	0.00598738	269.872	230.868	324.836
92	Differential, Flow Cytometry	217	284	154	0.00151401	0.00276395	269.735	212.753	368.59
93	Glucose Meter Reading	4772	95	880	0.00528926	0.0127621	269.151	242.03	303.167
94	Syphilis	23857	52	1032	0.0115928	0.025873	269.133	243.894	300.239
95	Flow Cytometry, Complete Blood Count	239	277	172	0.00150717	0.00268186	265.022	211.899	354.035
96	Flow Cytometry, Peripheral Blood Smear	239	278	172	0.00150717	0.00268186	265.022	211.899	354.035
97	T3 Free	44979	38	1180	0.0162449	0.0564943	264.404	241.3	292.452
98	Osmolality	339	247	150	0.00209866	0.00727789	262.909	207.494	359.169
99	Human Leukocyte Antigen DR Medium Resolution	135	323	44	0.00222276	0.00713275	262.604	176.023	515.602
100	Wound Culture	8098	79	1081	0.00769231	0.0177673	259.963	236.543	288.602
101	Molybdenum	256	273	7	0.00179211	0.0915572	259.193	115.599	14184
102	Arbovirus Serology	762	182	360	0.00204507	0.00402686	258.724	220.963	312.298
103	HER2 (SISH) Report	182	296	157	0.00129702	0.00207798	258.27	205.272	348.761
104	Hepatitis A Antibody IgM ProvLab	2099	126	446	0.00276768	0.00901478	257.794	223.54	304.65
105	Glucose Gestational Screen	11080	70	662	0.00498509	0.0318185	257.183	228.476	294.276
106	Varicella zoster IgG, Immunity/Past Exposure	6425	88	968	0.00506329	0.0116313	256.955	232.773	286.834
107	Cholesterol Total	10094	72	709	0.00395257	0.0208041	256.242	228.553	291.694
108	West Nile Virus IgG, IgM	104	350	52	0.00178891	0.00486538	253.807	175.912	457.232
109	.West Nile Virus IgM- Acute	104	351	52	0.00178891	0.00486538	253.807	175.912	457.232
110	Thallium	125	331	7	0.00179211	0.0445316	252.725	113.762	12753.5
111	Lupus Anticoagulant	166	303	91	0.00171233	0.00331258	252.414	189.226	380.345
112	Rubella Antibody IgG	2703	116	551	0.00387597	0.00817905	250.682	220.757	290.198
113	Folate Serum	12268	68	1007	0.0071599	0.0227402	250.038	227.269	277.984
114	ABORh Instrument	8026	80	1050	0.00675676	0.0147401	249.511	227.244	276.72
115	Blood Culture	1369	149	321	0.00456621	0.0144126	248.606	211.299	302.307
116	Prothrombin Time (INR) and Partial Throm	4028	106	914	0.00445931	0.00966643	243.719	220.856	272.001
117	CMV PCR-Quantitative	159	308	6	0.00348657	0.161356	239.637	105.047	31104.8
118	Allergen, Egg Yolk	107	345	34	0.00136419	0.00364022	238.06	156.072	507.588
119	Ova and Parasite Examination	2927	113	750	0.00330579	0.00720173	237.406	213.41	267.674
120	T3 Total	16073	63	932	0.00724676	0.0232554	233.054	211.912	259.042
121	Blood Gas - Arterial	177	299	134	0.00176524	0.00464446	232.53	184.304	316.442
122	Lactate Dehydrogenase	29656	44	1197	0.0130797	0.0495305	232.207	213.452	254.7
123	Dengue Nucleic Acid Test - Urine	763	181	249	0.00203046	0.00513848	231.474	194.232	287.11
124	Haptoglobin	240	276	112	0.00234358	0.00568164	231.375	180.033	325.584
125	Measles IgG- Immunity/Past Exposure	2852	114	722	0.00332669	0.00573753	230.02	206.776	259.37
126	Toxoplasma IgG	297	259	184	0.00181526	0.00307997	229.805	188.076	296.393
127	Testosterone Total	33634	40	1198	0.0176091	0.0389771	229.53	211.117	251.588
128	Partial Thromboplastin Time	1062	167	524	0.0024692	0.00562618	228.48	201.956	263.343
129	Toxoplasma IgM	298	258	185	0.00184162	0.00309669	228.061	186.898	293.55
130	Luteinizing Hormone	27604	47	1195	0.0179426	0.0330475	226.926	208.817	248.605
131	Urea	76077	29	1276	0.0166995	0.108153	226.348	208.846	247.174
132	Hepatitis A Total Antibody	17197	57	974	0.00926371	0.0227589	225.494	205.806	249.512
133	Allergen, Wheat	728	187	89	0.00225225	0.0081002	222.481	169.581	326.178
134	Sodium Random-Urine	120	334	77	0.00175439	0.00503688	220.787	165.556	334.79
135	Prolactin	16251	61	1165	0.0117779	0.0216787	220.42	202.91	241.379
136	Mumps IgG- Immunity/Past Exposure	2584	119	702	0.0030426	0.00533908	219.712	197.786	247.353
137	Cortisol	1323	151	406	0.00255921	0.00572336	219.531	191.642	257.379
138	Hepatitis C Virus Quantitative Nucleic A	710	188	362	0.00164138	0.00419236	219.24	189.991	259.66
139	Fluid Culture	167	302	105	0.00203046	0.00426535	218.815	170.362	308.145
140	Creatinine 24 Hour Urine	4016	107	856	0.00453517	0.00778712	218.552	198.665	243.064
141	Dengue Virus Antibody Panel	520	216	301	0.00188679	0.00306709	216.623	185.543	260.874
142	Immunoglobulins Quantitative	6733	86	852	0.0055827	0.0121839	216.45	196.817	240.638
143	Mitogen Advanced Diagnostic Lab - DNA	251	274	128	0.00172742	0.00300938	215.604	171.737	291.446
144	Glucose-6-Phosphate Dehydrogenase	1468	145	130	0.00266929	0.0340763	215.543	171.963	290.552
145	Cardiolipin Antibodies	286	260	189	0.00157978	0.00306016	214.668	177.422	272.872
146	Glucose Tolerance Pregnant	3012	112	444	0.00296204	0.0130372	213.673	187.942	247.998
147	Hepatitis B Surface Antigen	14642	65	955	0.00689655	0.0183373	212.968	194.791	235.071
148	Phosphate	41178	39	1255	0.0179775	0.0642705	211.454	195.593	230.251
149	Allergen, Milk	867	177	123	0.0028169	0.00736222	209.546	166.837	283.679
150	Prenatal Syphilis Rescreening	435	230	51	0.00309598	0.0158901	207.594	148.933	349.205
151	Aspartate Aminotransferase	28437	46	1132	0.014484	0.051135	207.184	191.072	226.419
152	Transferrin	521	215	173	0.00253165	0.00725253	206.703	170.221	264.431
153	Sputum Culture	643	197	244	0.00233146	0.00515493	204.949	173.723	250.75
154	Prothrombin Time (INR)	141729	18	1381	0.112782	0.257978	203.882	189.546	220.69
155	HLA B-27 by Flow Cytometry	1155	161	419	0.00246914	0.00447957	202.699	178.358	235.21
156	Bilirubin Total and Direct	72210	30	1320	0.0225311	0.0742948	200.656	186.377	217.439
157	Fructosamine	134	325	44	0.0021344	0.00672836	199.091	140.901	347.741
158	Mycobacteria (AFB) Smear and Culture	492	219	104	0.00205096	0.00489272	198.941	156.712	274.92
159	Mitogen Advanced Diagnostic Lab - Nuclear Antibody	382	240	143	0.0019685	0.00441532	197.732	160.855	258.277
160	Antibody Screen 2 Instrument	335	248	77	0.0109489	0.0301242	197.577	150.655	290.819
161	Hepatitis B Surface Antibody	24172	50	1124	0.0125746	0.0281154	196.77	181.853	214.515
162	Gastroenteritis Panel - Norovirus, Adeno/Rota, Sapo/Astro	181	298	63	0.00393701	0.0129539	195.021	145.399	301.181
163	Misc Referral Test Blood	641	199	253	0.0019305	0.00433824	194.87	166.383	235.991
164	Crystal Exam Body Fluid	147	317	99	0.00171038	0.00452732	194.153	152.629	269.486
165	Fungal Culture	4732	96	817	0.00683371	0.0103692	194.084	177.187	214.772
166	Bilirubin Total	59322	33	1268	0.0192308	0.0798598	194.056	180.247	210.298
167	Calcium Ionized	316	252	94	0.0025415	0.00716774	194.055	151.718	272.132
168	Troponin-T	7549	84	825	0.00653595	0.0127736	193.815	177.028	214.344
169	Thyroxine Binding Globulin	111	342	12	0.00190122	0.0253942	192.938	108.595	931.669
170	Dihydrotestosterone	126	330	13	0.00506757	0.0255427	192.664	110.411	820.362
171	Magnesium	53595	34	1356	0.0272488	0.0819475	192.261	179.067	207.685
172	Lipase	47091	36	1329	0.0242511	0.0516359	192.166	178.859	207.748
173	Sedimentation Rate	20466	55	1165	0.0138889	0.0293855	191.312	177.266	207.93
174	Hepatitis Screen	8152	78	830	0.00531541	0.01459	191.156	174.769	211.157
175	Follicle Stimulating Hormone	31952	41	1252	0.0219539	0.0371309	190.386	176.902	206.239
176	Alpha-1-Antitrypsin	751	184	325	0.00208551	0.00383448	190.042	165.409	223.939
177	Scleroderma/Systemic Sclerosis Profile	120	335	55	0.00130208	0.00373237	189.269	139.329	301.211
178	Cortisol PM	326	250	127	0.00167926	0.00414566	188.707	152.632	249.113
179	Osmolality Random-Urine	269	269	164	0.00225744	0.00537092	185.877	154.085	235.646
180	Creatinine Clearance	846	178	290	0.00235481	0.00451466	185.393	160.477	220.198
181	Anaerobic Culture	160	307	100	0.00166391	0.0067398	183.506	145.453	251.219
182	Anti-Streptolysin O Titre	622	203	269	0.00198413	0.00370672	182.901	157.691	218.498
183	Protein Electrophoresis Serum	9354	75	948	0.00756144	0.0156565	182.446	168.098	199.662
184	Cyclic Citrullinated Peptide Antibodies	7122	85	929	0.00606061	0.0111808	180.907	166.614	198.077
185	Hepatitis B Virus Quantitative Nucleic A	1052	169	289	0.00204082	0.00414044	180.867	156.832	214.326
186	Pregnenolone	556	210	7	0.00882353	0.200919	180.599	90.8672	3359.22
187	Autoimmune Myopathy/Myositis Profile	100	358	43	0.00148588	0.00396346	179.566	128.973	304.207
188	NT proBNP	1581	141	419	0.00378072	0.00898363	178.531	158.488	204.845
189	Urate	102839	25	1341	0.0323699	0.103996	177.913	166.156	191.59
190	Perinatal Antibody Test	4169	103	213	0.00757576	0.0417385	176.981	150.492	215.812
191	Group B Streptococcus Culture	8771	77	260	0.00610928	0.069245	176.069	151.921	210.151
192	DNA Antibodies	1223	156	423	0.00236407	0.00448998	175.291	155.882	200.678
193	ABORh Manual Repeat	340	246	113	0.00694444	0.0198456	174.302	140.701	231.205
194	Mitochondrial Antibody	756	183	227	0.002457	0.00469493	174.213	149.032	210.571
195	Allergen, Peanut	231	282	87	0.00209205	0.00347993	174.187	136.971	242.298
196	N-Telopeptide	685	192	13	0.00707547	0.0962524	174.132	102.383	660.864
197	Hepatitis C Antibody	29541	45	1257	0.0179372	0.0390944	173.376	161.735	186.959
198	HDL Cholesterol	500	218	25	0.00243013	0.0407263	173.156	115.233	368.991
199	Sickle Cell Solubility Test	278	266	176	0.00150115	0.00299817	173.127	145.366	215.264
200	Amylase	1615	140	352	0.00312013	0.00741559	172.919	152.309	200.538
201	Hepatitis Be Antigen	634	200	135	0.00182482	0.00439124	172.728	141.871	222.495
202	Bilirubin Neonatal Total+Direct (<15d)	182	297	122	0.00173319	0.00305417	172.052	140.09	224.901
203	Hepatitis B Core Antibody IgM	149	315	94	0.0012063	0.00234839	171.653	136.315	234.51
204	EBV PCR-Quantitative	152	312	3	0.00625	0.311125	171.134	67.0131	5.44152e+13
205	Bilirubin Direct	243	275	150	0.00166529	0.00388595	170.489	141.502	215.936
206	Smooth Muscle Antibody	909	175	277	0.0021978	0.00464717	170.433	148.059	201.501
207	Hepatitis C Virus Genotyping	195	292	132	0.00129036	0.0036161	169.957	139.555	219.076
208	MRSA Culture	270	268	156	0.00163807	0.00356155	169.058	140.891	212.742
209	Extractable Nuclear Antigen	4660	98	736	0.00438117	0.00903642	167.711	153.563	184.969
210	Respiratory Virus Panel	232	281	122	0.00321248	0.0111081	167.634	136.879	218.159
211	Creatine Kinase	95519	27	1342	0.0373483	0.096349	166.733	156.103	179.04
212	Allergen, Egg White	314	253	96	0.00193912	0.00405587	165.733	132.446	223.982
213	Herpes Type Specific IgG	164	305	80	0.00201559	0.00370891	165.379	129.738	231.345
214	Hepatitis Be Antibody	524	214	113	0.00179856	0.00417732	164.178	133.417	215.47
215	Extractable Nuclear Antigen Panel	358	243	215	0.0016	0.00257958	162.238	139.081	195.582
216	Peripheral Blood Smear	3749	108	1080	0.00438117	0.0075618	160.312	149.242	173.305
217	Mycoplasma/Ureaplasma Test	423	233	87	0.00311526	0.00772955	159.752	126.958	218.241
218	Cytomegalovirus IgG, IgM	456	224	222	0.00186048	0.00323717	158.735	136.625	190.261
219	C-Peptide	162	306	108	0.00133869	0.0022086	157.427	127.974	206.6
220	CA 19-9	419	235	166	0.00191682	0.00340976	157.363	132.687	194.548
221	C3 Complement	5518	89	881	0.00534045	0.0102653	157.151	145.355	171.213
222	Triglycerides	187	295	54	0.00207902	0.00623346	156.961	118.568	237.52
223	Urinalysis with Microscopic Examination	12733	67	973	0.00883753	0.0147002	154.557	143.572	167.523
224	Epstein-Barr Virus Antibody Panel	673	193	267	0.00225734	0.00431296	154.253	134.686	181.154
225	Free T4	137931	19	1373	0.0564054	0.13067	153.929	144.628	164.62
226	C4 Complement	5379	91	871	0.00520833	0.0100914	153.403	141.974	167.013
227	Ear Culture	582	208	271	0.00191205	0.00379525	152.834	133.659	179.095
228	Influenza A and B - PCR	1483	144	361	0.00485437	0.0125702	152.374	135.537	174.462
229	Newborn Metabolic Screen	257	272	197	0.00149701	0.00218919	150.792	129.24	181.919
230	Parvovirus B19 IgG	458	222	209	0.0021978	0.00455644	150.182	129.292	180.004
231	Staphylococcus aureus Carrier Culture	447	226	171	0.00195312	0.00341389	149.526	126.928	183.023
232	Helicobacter pylori Stool Antigen	1028	171	414	0.00203459	0.00341227	148.656	133.389	168.263
233	Allergen, Inhalant Screen	142	320	33	0.00226501	0.00601898	148.565	106.056	258.492
234	HIV Serology (Mixed Ag/Ab Detection)	30738	42	1307	0.0221239	0.0367941	148.199	139.217	158.531
235	Measles IgM- Acute	112	341	91	0.00108225	0.00182241	147.705	118.959	197.18
236	Herpes Simplex IgG- Past Exposure	1417	148	474	0.00233236	0.00449097	147.461	133.264	165.379
237	Glucose Tolerance Non Pregnant	4827	94	787	0.00460829	0.00819671	147.224	135.974	160.694
238	Illegible Test	309	254	212	0.00160901	0.00232418	146.9	126.805	175.4
239	Cytomegalovirus IgM- Acute/Reactivation	425	232	219	0.00181818	0.00340267	146.51	126.771	174.332
240	Entero/Parechovirus PCR	670	194	271	0.00230415	0.00424075	146.405	128.42	170.872
241	Syphilis, Inno-Lia Score	538	212	224	0.00180025	0.00296484	145.801	126.392	173.028
242	Hemostasis Study	356	244	184	0.00185622	0.00335928	143.875	123.176	173.897
243	HDL Cholesterol Ratio	477	220	18	0.0175224	0.0547917	141.454	92.5561	328.929
244	Anti-Nuclear Antibody Screen	21879	53	1255	0.0175953	0.0268961	141.397	132.873	151.197
245	Rheumatoid Factor Quantitative	24037	51	1291	0.019656	0.0279221	141.117	132.73	150.739
246	Clostridium difficile	7860	82	1114	0.00880024	0.0138774	141.072	132.092	151.485
247	Trichomonas vaginalis Test (NAAT)	46538	37	1150	0.0311289	0.0579691	139.954	131.212	150.061
248	Alpha Thalassemia, PCR	1056	168	421	0.00223964	0.00380712	139.947	126.103	157.56
249	Schistosoma Serology	1101	165	39	0.00462963	0.0782572	139.885	103.092	224.799
250	Electrophoresis, Protein - Urine	781	180	326	0.00209205	0.0038288	139.369	123.954	159.632
251	Strongyloides Serology	1876	134	59	0.0414938	0.0916696	139.305	107.988	200.138
252	Anti-Neutrophil Cytoplasmic Antibody	418	236	226	0.00172025	0.00320952	138.353	120.458	163.2
253	Rubella IgM- Acute	134	326	105	0.00116009	0.00208284	138.262	113.6	178.403
254	Throat Culture	1536	142	568	0.00271003	0.0048088	138.169	126.302	152.746
255	Chloride	207	288	143	0.00162075	0.00311595	137.883	116.256	170.614
256	Albumin	151192	17	1443	0.0764706	0.179904	136.849	129.251	145.486
257	Urogenital Culture (Semen/Vaginal)	694	189	359	0.00204918	0.00320192	136.802	122.432	155.4
258	Parasite Screen	7606	83	1042	0.00754243	0.011684	136.451	127.641	146.693
259	Calcium	134120	20	1417	0.0660793	0.16016	135.524	127.972	144.112
260	Influenza Type	602	206	203	0.00389105	0.00758094	135.065	116.974	160.548
261	Antinuclear Antibody Titre	3719	109	907	0.0043956	0.00672465	134.264	125.093	145.028
262	Kidney stone/Calculus Analysis	198	291	158	0.00147064	0.0020876	134.05	114.143	163.396
263	Anti-Mullerian Hormone	132	328	83	0.0015674	0.00256153	133.986	108.067	178.57
264	Parvovirus B19 IgM- Acute	306	256	188	0.00208769	0.00344057	133.046	114.757	159.094
265	Creatinine Timed Urine	328	249	167	0.00165837	0.00305184	131.617	112.682	159.134
266	Allergen, D. Farinae	103	355	33	0.00209205	0.00380823	131.204	95.4307	218.255
267	Varicella Zoster IgM- Acute	309	255	220	0.00137177	0.00222783	131.138	114.401	154.28
268	TSH Receptor Antibodies	414	237	211	0.0021322	0.00346032	130.479	113.561	154.014
269	Anti-Intrinsic Factor Antibody	195	293	75	0.00244432	0.00415372	130.414	104.446	176.081
270	Direct Antiglobulin Test	122	332	70	0.0017083	0.00305546	129.768	103.269	177.294
271	Misc Test to H.I.C.	204	289	109	0.00201207	0.00348954	129.672	107.524	164.843
272	Scan with Morphology	52584	35	1465	0.0504909	0.0707975	128.987	122.084	136.797
273	Pinworm Examination	422	234	243	0.00164745	0.00283773	128.633	113.047	149.778
274	Metanephrines Fractionated, Plasma	111	343	64	0.00163274	0.00285547	127.927	101.025	177.355
275	Hemoglobin DNA Analysis	464	221	197	0.0017452	0.0029383	127.491	110.642	151.114
276	Fetal Fibronectin	105	348	55	0.00438596	0.0108846	126.883	98.6756	181.315
277	Albumin Random-Urine	69302	32	1256	0.0467709	0.076897	126.753	119.523	135.005
278	Clumper Heparin Citrate CBC	104	352	58	0.00162102	0.00325978	126.43	98.9344	178.449
279	Eye Culture	543	211	234	0.00216338	0.00400531	126.357	110.92	147.368
280	Lactose Tolerance	1339	150	369	0.00280505	0.00480985	125.537	113.03	141.497
281	Tissue Transglutaminase Antibody IgA	30460	43	1275	0.0244275	0.0353582	125.491	118.418	133.551
282	Allergen, D. Pteronyssinus	105	349	34	0.00207483	0.00382266	124.851	91.7978	202.304
283	Bordetella Panel PCR	133	327	79	0.00195695	0.0029478	124.527	100.7	165.27
284	Diphtheria Antitoxin	1454	146	422	0.00242522	0.00415246	123.273	111.806	137.645
285	Mononucleosis Screen	7876	81	1057	0.00777202	0.012138	123.143	115.634	131.8
286	Allergen, Beta-lactoglobulin	115	338	37	0.00194175	0.00319129	122.41	91.2271	192.04
287	D-Dimer	1215	159	401	0.00294985	0.00483922	122.206	110.62	136.797
288	Tetanus Antitoxin	1517	143	433	0.00255102	0.00425242	121.801	110.663	135.701
289	Herpes simplex Virus and Varicella zoster Virus PCR - PLSA	613	204	252	0.00253807	0.00397798	121.648	107.502	140.577
290	C-Reactive Protein	107848	24	1404	0.0764999	0.123905	119.341	113.066	126.426
291	Lyme Antibody	827	179	426	0.00218818	0.00325382	119.099	108.239	132.643
292	Vitamin B12	168961	14	1412	0.0812115	0.168124	118.856	112.636	125.876
293	Fecal Elastase	143	319	57	0.00231481	0.00357372	118.12	92.938	165.013
294	Iron and TIBC	202752	13	1423	0.0961071	0.194183	116.987	110.932	123.81
295	Bile Acids Total	436	229	109	0.00584795	0.0105051	116.615	97.566	146.151
296	Beta Cross Laps (C-Telopeptide)	153	311	79	0.0025641	0.00413148	116.468	94.7758	152.91
297	Thrombophilia Study	534	213	322	0.00209205	0.00283471	116.423	104.509	131.747
298	Fecal Fat Qualitative	115	339	67	0.0014556	0.00213365	116.41	93.2543	157.191
299	Albumin Timed Urine	282	264	146	0.00156629	0.00271761	115.399	98.7967	139.56
300	Alkaline Phosphatase	214112	11	1473	0.104799	0.210838	115.325	109.492	121.88
301	H pylori Breath Test	21646	54	1213	0.018018	0.0238008	114.997	108.63	122.234
302	Immunoglobulin G	154	310	98	0.00163008	0.00244324	114.886	95.394	145.768
303	Glucose Fasting	220113	10	1343	0.0933661	0.208311	114.531	108.498	121.343
304	Rotavirus Test	4576	99	781	0.00549451	0.00870645	113.912	106.2	122.957
305	Electrocardiogram Lab	116750	21	1400	0.0695154	0.113827	113.377	107.549	119.939
306	Herpes simplex Virus and Varicella zoster Virus NAT	3229	111	659	0.00456621	0.00712161	113.056	104.804	122.866
307	Parasite Identification	129	329	103	0.00154083	0.00234084	113.009	94.3489	142.123
308	Glucose Random	164565	15	1459	0.101333	0.179662	111.619	106.032	117.889
309	Gamma Glutamyl Transferase	206557	12	1466	0.108384	0.209695	110.646	105.143	116.818
310	Hepatitis B Surface Antigen Confirmation	266	270	180	0.00128123	0.00229758	110.604	96.3087	130.491
311	Oral Infection Panel	579	209	242	0.00254455	0.00389776	110.315	97.7971	126.937
312	Candida/Vincent's Organisms - Mouth	1222	157	347	0.003	0.00491619	109.744	99.1573	123.144
313	Allergen, Timothy Grass	115	340	42	0.00179214	0.00309268	109.314	83.8296	160.956
314	Microscopy for BV/Yeast	71270	31	1303	0.0535519	0.0799277	107.597	102.008	113.897
315	Protein 24 Hour Urine	643	198	277	0.00208551	0.00319909	107.578	96.1973	122.36
316	Immunoglobulin A	216	285	138	0.0023109	0.00366346	106.385	91.2142	128.377
317	Varicella zoster IgG	283	262	169	0.00202224	0.0028171	105.949	92.119	125.262
318	Chlamydia/GC Test	114921	22	1350	0.0890889	0.124005	105.945	100.57	111.987
319	Beta hCG Quantitative	26024	49	1238	0.0208738	0.0291921	105.036	99.5053	111.281
320	Stool Culture	10602	71	1180	0.01133	0.0153002	103.229	97.7104	109.473
321	Group A Streptococcus - Throat	102592	26	1306	0.0734929	0.111999	102.562	97.35	108.421
322	Maternal Serum Prenatal Screen, Second T	300	257	172	0.00179373	0.00281582	101.385	88.4742	119.237
323	Closure Time	147	318	82	0.00148368	0.00230974	101.285	83.659	129.632
324	Prostate Specific Antigen	112934	23	1326	0.0757578	0.115555	99.7074	94.7364	105.283
325	Urine Culture	151385	16	1474	0.160079	0.204027	98.8228	94.1543	104.026
326	Mobile Reassessment	177	300	138	0.00155042	0.0022879	98.6696	84.9958	118.235
327	Metanephrines Fractionated 24 Hour Urine	514	217	286	0.00196079	0.0027934	97.374	87.6141	109.851
328	Calcium 24 Hour Urine	275	267	169	0.00179856	0.0028792	96.5623	84.3965	113.312
329	Mumps IgM- Acute	200	290	155	0.00117647	0.00177359	94.8349	82.512	112.001
330	Hemoglobin Electrophoresis Gels	135	324	97	0.00120773	0.00167966	94.6697	79.664	117.547
331	Prenatal Varicella Zoster	13544	66	1040	0.0128041	0.0178239	93.7211	88.6105	99.518
332	Endomysial Antibody	1044	170	476	0.00224215	0.00313061	92.9819	85.7117	101.738
333	Influenza A and B PCR - PLSA	371	242	38	0.0100621	0.0143697	91.8687	70.844	133.603
334	Sickle Cell Screen	150	314	99	0.00158228	0.00216532	91.1315	76.9939	112.437
335	Misc Test Chemistry	437	228	203	0.00182648	0.00262164	89.4209	79.3051	102.823
336	Albumin 24 Hour Urine	166	304	82	0.00152689	0.0024177	88.4448	73.746	111.414
337	Maternal First Trimester Screen	11534	69	1048	0.012835	0.0162016	88.4132	83.7152	93.7225
338	Prenatal Panel	17050	59	1138	0.0168146	0.021956	86.0632	81.708	90.9543
339	Pseudocholinesterase	107	346	53	0.0014556	0.00214249	85.2537	68.5136	114.357
340	Electrolyte Panel - Na, K, Cl, and CO2	469090	4	1489	0.474957	0.548764	84.977	81.2093	89.1445
341	Aldosterone/Renin Ratio	235	280	131	0.00191205	0.00247572	84.193	72.8943	100.112
342	Prenatal Rubella Serology	15639	64	1110	0.0155588	0.0200253	81.8471	77.73	86.4662
343	Influenza Hemagglutination Inihibition R	102	356	35	0.00311526	0.00399565	81.8328	63.1262	118.779
344	Prenatal HIV Serology	16105	62	1116	0.0160993	0.0206233	81.0078	76.9576	85.5481
345	Flow Scan with Morphology	122	333	110	0.00135147	0.00173269	79.6301	68.3073	95.9634
346	Fecal Immunochemical Test	80903	28	1297	0.0761347	0.0882788	77.249	73.7091	81.1767
347	Electrocardiogram Lab Escalation	448	225	254	0.00151172	0.00196704	74.5027	67.3077	83.5834
348	Allergen, Dog Dander	102	357	54	0.00177469	0.0022646	74.1722	60.2578	97.4911
349	Prenatal Hepatitis B Surface Antigen Confirmation	116	336	97	0.00108814	0.00138522	71.0587	60.7272	86.0723
350	Urinalysis	405288	9	1502	0.328571	0.390846	70.9678	68.0143	74.2107
351	Creatinine	572773	2	1516	0.601135	0.647917	70.4793	67.5651	73.677
352	Ferritin	406623	8	1482	0.337494	0.391842	68.038	65.2227	71.1268
353	5-Hydroxyindoleacetic Acid	116	337	75	0.00149925	0.00208393	66.3249	55.7515	82.3601
354	Lipid profile (CHOL, TRIG, HDL, LDLCAL)	427197	7	1446	0.391419	0.409239	62.8431	60.2671	65.6654
355	Alanine Aminotransferase	465087	5	1512	0.432777	0.454794	61.4793	59.026	64.1601
356	Hemoglobin A1c	433985	6	1481	0.417722	0.434675	59.2975	56.9283	61.8861
357	Complete Blood Count	661115	1	1527	0.698864	0.732631	58.4978	56.2018	61.0022
358	Thyroid Stimulating Hormone	543360	3	1504	0.530543	0.540419	52.0324	50.0256	54.2165
